# Supplementary material for: In Vitro Functional Properties of Rosehips from ‘Aurora’ Edible Garden Rose’s Collection
Source: Foods. 2024 Oct 15;13(20):3272. doi: 10.3390/foods13203272 (PMC11507501; doi:10.3390/foods13203272)
Supplement: Supplementary file 1 [file foods-13-03272-s001.zip]

Archive with 1 entries (1 files):
- foods-3232970-supplementary.pdf
